# Supplementary material for: 3′ RNA-seq is superior to standard RNA-seq in cases of sparse data but inferior at identifying toxicity pathways in a model organism
Source: Front Bioinform. 2023 Jul 27;3:1234218. doi: 10.3389/fbinf.2023.1234218 (PMC10414111; doi:10.3389/fbinf.2023.1234218)
Supplement: Supplementary file 5 [file Table1.XLSX]

## Sheet: Sheet1
	Expression and Fold Change Data in Standard RNA-seq dataset				Expression and Fold Change Data in 3' RNA-seq dataset
name	Mean Log2 Expression	log2 Fold Change Control vs. FBSA	p-value	Adjusted p-value	Mean Log2 Expression	log2 Fold Change Control vs. FBSA	p-value	Adjusted p-value	Expression Pattern
ENSDARG00000000551	1265.14	1.1148	2.0963e-13	1.34226e-10	1069.65	1.23535	2.08192e-36	4.36162e-33	DEG in both Standard and 3' RNA-seq
ENSDARG00000004748	585.734	2.18231	5.19112e-17	8.30969e-14	835.613	1.91332	1.46659e-51	7.16918e-48	DEG in both Standard and 3' RNA-seq
ENSDARG00000005481	254.923	1.24666	5.63394e-07	9.36989e-05	180.293	1.20287	1.84506e-11	3.0402e-09	DEG in both Standard and 3' RNA-seq
ENSDARG00000006031	684.73	1.323	1.59313e-15	1.56935e-12	625.348	1.3001	2.80051e-30	4.56327e-27	DEG in both Standard and 3' RNA-seq
ENSDARG00000006588	260.422	2.17991	6.64889e-11	2.93606e-08	487.278	1.87668	1.41715e-06	6.81393e-05	DEG in both Standard and 3' RNA-seq
ENSDARG00000013839	147.235	1.30885	2.377e-05	0.00222189	218.498	1.0851	1.57307e-08	1.46215e-06	DEG in both Standard and 3' RNA-seq
ENSDARG00000013926	238.383	2.82185	1.25308e-15	1.33724e-12	209.985	3.11043	5.04102e-14	1.23211e-11	DEG in both Standard and 3' RNA-seq
ENSDARG00000014190	288.255	1.89393	1.8944e-14	1.61731e-11	56.3494	1.82788	3.96065e-10	4.92228e-08	DEG in both Standard and 3' RNA-seq
ENSDARG00000014496	82.0823	1.30934	0.00124046	0.0415809	85.8234	1.39979	2.5983e-10	3.4328e-08	DEG in both Standard and 3' RNA-seq
ENSDARG00000015164	1539.63	1.10059	1.72064e-08	4.59054e-06	536.746	1.01625	0.00407218	0.0412706	DEG in both Standard and 3' RNA-seq
ENSDARG00000015355	136.376	1.50264	1.35762e-05	0.00141347	51.5093	1.5935	3.50813e-07	2.07446e-05	DEG in both Standard and 3' RNA-seq
ENSDARG00000016412	145.867	1.77827	1.29718e-08	3.53441e-06	190.943	1.66281	7.00157e-16	2.23213e-13	DEG in both Standard and 3' RNA-seq
ENSDARG00000016773	72.6437	1.38384	0.000110665	0.00715747	34.9948	1.26702	0.000164228	0.00355746	DEG in both Standard and 3' RNA-seq
ENSDARG00000020645	476.654	1.30535	2.32244e-06	0.000316395	572.927	1.02977	9.57721e-19	4.25605e-16	DEG in both Standard and 3' RNA-seq
ENSDARG00000020761	152.953	1.10847	0.00116128	0.039866	288.564	1.00196	9.41957e-09	9.08803e-07	DEG in both Standard and 3' RNA-seq
ENSDARG00000023151	458.459	1.28388	7.2445e-07	0.000113138	299.062	1.46274	0.000264052	0.00524705	DEG in both Standard and 3' RNA-seq
ENSDARG00000025428	95.6108	1.75282	3.56878e-08	8.7888e-06	66.3605	1.41231	4.88122e-08	4.02153e-06	DEG in both Standard and 3' RNA-seq
ENSDARG00000028173	400.947	1.36401	6.06223e-14	4.56664e-11	365.654	1.3654	2.43767e-26	2.10284e-23	DEG in both Standard and 3' RNA-seq
ENSDARG00000031317	11103.5	1.7227	1.52376e-20	9.75664e-17	3104.28	1.26292	4.12543e-41	1.51249e-37	DEG in both Standard and 3' RNA-seq
ENSDARG00000033134	108.406	1.5684	0.000138176	0.00845647	111.288	1.71042	3.46434e-11	5.40474e-09	DEG in both Standard and 3' RNA-seq
ENSDARG00000033832	1627.56	-1.65111	0.000285233	0.0147729	1961.29	-1.76667	1.62478e-05	0.000542766	DEG in both Standard and 3' RNA-seq
ENSDARG00000036028	901.35	1.85196	1.25706e-05	0.00134149	1052.37	1.75266	3.02963e-08	2.62897e-06	DEG in both Standard and 3' RNA-seq
ENSDARG00000036082	59.2432	1.89517	7.8214e-05	0.00556449	65.454	1.29004	2.30782e-06	0.000104015	DEG in both Standard and 3' RNA-seq
ENSDARG00000036376	90.5985	1.1713	0.000396415	0.0188717	91.9312	1.13338	1.17776e-06	5.8351e-05	DEG in both Standard and 3' RNA-seq
ENSDARG00000036865	78.9109	1.49764	4.66729e-05	0.00360056	140.181	1.62005	1.74957e-17	6.41436e-15	DEG in both Standard and 3' RNA-seq
ENSDARG00000037946	54.0464	1.97146	1.6453e-06	0.000239428	80.1363	2.17812	3.37743e-19	1.59774e-16	DEG in both Standard and 3' RNA-seq
ENSDARG00000039173	3943.89	1.35889	1.76498e-17	3.22891e-14	685.562	1.45462	6.38252e-27	6.23998e-24	DEG in both Standard and 3' RNA-seq
ENSDARG00000039269	119.678	1.29054	2.32085e-05	0.00220154	56.2547	1.31501	1.10354e-06	5.52334e-05	DEG in both Standard and 3' RNA-seq
ENSDARG00000039381	200.493	1.167	3.05424e-06	0.000399109	324.832	1.51381	1.87156e-07	1.23633e-05	DEG in both Standard and 3' RNA-seq
ENSDARG00000041051	1045.12	1.20126	1.0545e-13	7.50221e-11	505.762	1.01918	2.23801e-18	9.65307e-16	DEG in both Standard and 3' RNA-seq
ENSDARG00000041433	182.608	2.84123	4.98862e-13	3.04211e-10	34.961	2.70935	0.000265129	0.00526097	DEG in both Standard and 3' RNA-seq
ENSDARG00000043342	126.905	1.0947	0.000126224	0.00788497	41.7393	1.28352	5.12527e-05	0.00140753	DEG in both Standard and 3' RNA-seq
ENSDARG00000043442	941.406	1.33288	4.3447e-09	1.35703e-06	379.788	1.26715	1.88261e-24	1.45308e-21	DEG in both Standard and 3' RNA-seq
ENSDARG00000045414	61.3182	-1.33837	0.00102894	0.0363993	43.4876	-1.42362	8.32507e-06	0.000308301	DEG in both Standard and 3' RNA-seq
ENSDARG00000052690	1330.15	1.30801	0.000629738	0.0264105	728.217	1.31038	0.000117715	0.00275765	DEG in both Standard and 3' RNA-seq
ENSDARG00000052958	77.0284	2.06405	3.41978e-06	0.00042935	52.7135	2.05181	7.79622e-12	1.4115e-09	DEG in both Standard and 3' RNA-seq
ENSDARG00000052960	910.772	1.162	1.82607e-16	2.59829e-13	307.623	1.3189	8.53404e-23	5.00607e-20	DEG in both Standard and 3' RNA-seq
ENSDARG00000054058	2124.54	1.18981	2.70495e-16	3.46396e-13	1112.25	1.11731	8.78972e-20	4.29671e-17	DEG in both Standard and 3' RNA-seq
ENSDARG00000055252	53.0371	1.87528	0.000111791	0.00719395	29.2727	1.38764	0.000227577	0.004597	DEG in both Standard and 3' RNA-seq
ENSDARG00000058206	1449.39	2.41747	6.13525e-09	1.78564e-06	552.418	2.37275	1.5218e-08	1.43325e-06	DEG in both Standard and 3' RNA-seq
ENSDARG00000060246	692.348	1.8084	5.8185e-19	1.86279e-15	420.233	1.65114	3.71033e-29	4.94654e-26	DEG in both Standard and 3' RNA-seq
ENSDARG00000060316	355.332	1.3708	1.11025e-07	2.1631e-05	130.249	1.56416	1.8924e-15	5.66369e-13	DEG in both Standard and 3' RNA-seq
ENSDARG00000062788	188.145	2.58579	2.15634e-12	1.10456e-09	261.047	3.27999	4.13025e-14	1.02661e-11	DEG in both Standard and 3' RNA-seq
ENSDARG00000070012	96.8641	1.63121	0.000994191	0.0356628	129.151	1.18659	2.67526e-09	2.88475e-07	DEG in both Standard and 3' RNA-seq
ENSDARG00000074322	56.3418	1.34816	0.00156101	0.0478238	64.8048	1.01039	0.000207435	0.00426748	DEG in both Standard and 3' RNA-seq
ENSDARG00000076839	835.286	1.69072	5.0093e-20	2.1383e-16	405.93	1.88494	3.18827e-30	4.6756e-27	DEG in both Standard and 3' RNA-seq
ENSDARG00000077169	213.202	1.80536	3.06196e-11	1.45228e-08	159.606	2.06654	1.42014e-20	7.71348e-18	DEG in both Standard and 3' RNA-seq
ENSDARG00000078363	59.2161	2.38459	6.97836e-08	1.48941e-05	85.3191	2.4061	2.11089e-20	1.10558e-17	DEG in both Standard and 3' RNA-seq
ENSDARG00000079376	960.412	1.33057	5.05915e-14	4.04922e-11	506.288	1.11913	5.85637e-24	4.0897e-21	DEG in both Standard and 3' RNA-seq
ENSDARG00000087303	604.758	1.43232	3.98156e-10	1.45679e-07	472.648	1.07978	5.41337e-16	1.76416e-13	DEG in both Standard and 3' RNA-seq
ENSDARG00000089750	1441.8	1.51956	1.72152e-17	3.22891e-14	556.693	1.52615	2.15024e-37	5.25555e-34	DEG in both Standard and 3' RNA-seq
ENSDARG00000090352	412.956	1.34854	5.84744e-10	2.08007e-07	168.512	1.5093	1.7218e-05	0.000562365	DEG in both Standard and 3' RNA-seq
ENSDARG00000090873	56.5246	1.96835	2.5411e-05	0.00232438	41.4533	1.50256	2.6708e-05	0.000821116	DEG in both Standard and 3' RNA-seq
ENSDARG00000095254	149.532	3.35906	3.14192e-15	2.87396e-12	148.206	1.76065	5.62754e-05	0.00150874	DEG in both Standard and 3' RNA-seq
ENSDARG00000097613	388.944	-3.19303	7.6053e-05	0.00547154	141.367	-3.12366	1.3393e-07	9.35278e-06	DEG in both Standard and 3' RNA-seq
ENSDARG00000098386	109.568	1.08312	0.000405251	0.019112	77.9767	1.02146	1.71533e-05	0.000562365	DEG in both Standard and 3' RNA-seq
ENSDARG00000098761	136.393	1.41516	6.12223e-06	0.000715445	55.9103	1.15637	1.47428e-05	0.000502798	DEG in both Standard and 3' RNA-seq
ENSDARG00000100095	1743.55	1.30887	1.28259e-18	3.28498e-15	1001.28	1.42997	1.45956e-57	1.07023e-53	DEG in both Standard and 3' RNA-seq
ENSDARG00000101135	50.8305	2.32877	0.000131155	0.00815324	197.643	2.01859	1.08633e-05	0.000386676	DEG in both Standard and 3' RNA-seq
ENSDARG00000102364	231.606	-1.88802	1.02755e-12	5.9813e-10	297.666	-1.81342	3.15292e-05	0.000939788	DEG in both Standard and 3' RNA-seq
ENSDARG00000102435	61.9622	1.45416	0.000631079	0.0264105	31.394	1.68529	4.99011e-06	0.000199945	DEG in both Standard and 3' RNA-seq
ENSDARG00000103980	331.113	1.21834	2.73733e-10	1.06225e-07	297.301	1.09679	2.1853e-13	5.00742e-11	DEG in both Standard and 3' RNA-seq
ENSDARG00000104687	1015.97	2.38902	3.61937e-32	4.63496e-28	611.832	2.2746	9.04516e-60	1.32647e-55	DEG in both Standard and 3' RNA-seq
ENSDARG00000115956	333.878	-1.19809	5.09977e-07	8.70768e-05	243.253	-1.28627	0.00212886	0.0254827	DEG in both Standard and 3' RNA-seq
ENSDARG00000007377	3436.69	1.1728	1.97508e-12	1.05387e-09	3039.17	0.983311	1.21059e-27	1.36564e-24	DEG in 3' RNA-seq only
ENSDARG00000013946	304.317	1.12004	6.53648e-07	0.000105354	635.282	0.990692	3.81123e-17	1.33075e-14	DEG in 3' RNA-seq only
ENSDARG00000015709	1195.59	1.33363	5.06192e-11	2.31511e-08	498.067	0.91263	5.344e-13	1.1525e-10	DEG in 3' RNA-seq only
ENSDARG00000017489	216.504	1.51354	3.41086e-05	0.00283633	17.2037	1.48555	0.0109588	NA	DEG in 3' RNA-seq only
ENSDARG00000023950	67.7129	1.20099	0.00143857	0.0455819	17.5	1.16329	0.0177321	NA	DEG in 3' RNA-seq only
ENSDARG00000028096	197.142	1.10543	2.366e-05	0.00222189	194.028	0.92525	1.4292e-07	9.84001e-06	DEG in 3' RNA-seq only
ENSDARG00000032242	710.793	1.0701	1.52409e-06	0.000225426	343.487	0.997453	0.00912015	0.0733262	DEG in 3' RNA-seq only
ENSDARG00000033273	144.451	1.00295	6.65744e-05	0.00492804	180.145	0.427109	0.00558579	0.0516167	DEG in 3' RNA-seq only
ENSDARG00000038025	236.463	2.30004	0.000138674	0.00845647	42.9623	1.94412	0.0129413	0.0924876	DEG in 3' RNA-seq only
ENSDARG00000038386	858.324	1.02819	1.11461e-07	2.1631e-05	510.447	0.942511	0.000671921	0.0108641	DEG in 3' RNA-seq only
ENSDARG00000042725	1080.33	1.1636	5.72418e-09	1.70474e-06	438.346	0.972739	7.68626e-11	1.15019e-08	DEG in 3' RNA-seq only
ENSDARG00000043102	195.733	1.05701	3.77056e-05	0.00303684	161.671	0.921121	2.32561e-06	0.000104297	DEG in 3' RNA-seq only
ENSDARG00000043128	2052.92	1.15464	9.47918e-11	4.04634e-08	1620.21	0.913394	1.32778e-05	0.000460943	DEG in 3' RNA-seq only
ENSDARG00000043182	283.224	1.26062	3.22109e-05	0.00269662	251.852	0.932378	1.58285e-10	2.18985e-08	DEG in 3' RNA-seq only
ENSDARG00000045611	153.5	1.07006	0.00026142	0.0137767	161.617	0.992615	1.6813e-08	1.54102e-06	DEG in 3' RNA-seq only
ENSDARG00000052948	109.833	1.43999	8.69872e-06	0.000985803	17.9084	1.52548	0.0013337	NA	DEG in 3' RNA-seq only
ENSDARG00000055192	1410.36	-1.30886	0.00156619	0.0478678	1015.4	-1.10668	0.0156539	0.105494	DEG in 3' RNA-seq only
ENSDARG00000056795	196.805	1.1093	0.000794362	0.0306404	103.616	0.87813	0.000618841	0.0102084	DEG in 3' RNA-seq only
ENSDARG00000058050	50.814	1.54278	0.000800806	0.0307178	34.0141	0.526604	0.105518	0.343571	DEG in 3' RNA-seq only
ENSDARG00000059365	229.408	1.0552	2.76799e-05	0.00246159	68.0317	0.644063	0.0128634	0.0921552	DEG in 3' RNA-seq only
ENSDARG00000061081	169.806	1.22581	5.39681e-05	0.00411378	138.769	0.960674	1.68147e-06	7.92886e-05	DEG in 3' RNA-seq only
ENSDARG00000061096	84.4094	1.18459	0.00128293	0.0423432	68.5035	0.820273	0.000820583	0.0125877	DEG in 3' RNA-seq only
ENSDARG00000062562	70.8335	-1.33944	0.000769662	0.0299583	2.09488	-1.75441	0.23321	NA	DEG in 3' RNA-seq only
ENSDARG00000069261	426.571	-1.03844	4.28713e-05	0.00334762	40.2824	-0.726381	0.023354	0.13563	DEG in 3' RNA-seq only
ENSDARG00000069375	398.043	1.01315	0.00018737	0.0108573	175.418	0.603338	0.0928101	0.319436	DEG in 3' RNA-seq only
ENSDARG00000071082	450.722	-1.21419	1.384e-10	5.71725e-08	199.115	-0.932849	1.4731e-06	7.05982e-05	DEG in 3' RNA-seq only
ENSDARG00000071209	162.123	-1.02696	0.000378391	0.0183548	52.7804	-0.143349	0.600642	0.824217	DEG in 3' RNA-seq only
ENSDARG00000073961	69.1454	2.03089	4.98579e-06	0.000608077	27.5132	1.85497	2.80048e-06	NA	DEG in 3' RNA-seq only
ENSDARG00000074378	89.9486	1.33188	0.000483857	0.0220508	66.8896	0.612679	0.0247738	0.140599	DEG in 3' RNA-seq only
ENSDARG00000075455	74.8776	-1.1733	0.000667489	0.0274722	33.4586	-0.162132	0.623714	0.836836	DEG in 3' RNA-seq only
ENSDARG00000076146	112.886	1.02483	0.000650811	0.0270593	54.2498	0.781483	0.00308476	0.033429	DEG in 3' RNA-seq only
ENSDARG00000076638	202.564	1.01169	0.00116429	0.039866	34.1335	0.445701	0.181512	0.464144	DEG in 3' RNA-seq only
ENSDARG00000077407	93.8447	1.18765	0.000686093	0.0277522	107.81	0.50784	0.00871956	0.0708874	DEG in 3' RNA-seq only
ENSDARG00000078550	431.653	1.13673	8.16217e-09	2.32277e-06	118.397	0.971072	2.33473e-06	0.000104387	DEG in 3' RNA-seq only
ENSDARG00000079324	129.039	1.00778	0.00104285	0.03679	90.559	0.292211	0.163138	0.436582	DEG in 3' RNA-seq only
ENSDARG00000081303	81.913	1.13856	0.00074136	0.029302	2.65629	2.66422	0.0666091	NA	DEG in 3' RNA-seq only
ENSDARG00000086458	155.758	1.00207	0.000497678	0.0224411	132.955	0.448952	0.00935087	0.0745456	DEG in 3' RNA-seq only
ENSDARG00000087188	44.2949	1.45104	0.00128044	0.0423432	94.9245	0.979404	7.6438e-06	0.000288165	DEG in 3' RNA-seq only
ENSDARG00000089086	104.063	1.05194	0.00144156	0.0455819	60.9829	0.753179	0.00339479	0.0361281	DEG in 3' RNA-seq only
ENSDARG00000089936	310.175	1.02745	0.000918731	0.0335193	341.554	0.436085	0.00156582	0.0204225	DEG in 3' RNA-seq only
ENSDARG00000097314	62.5356	-1.44594	0.00117265	0.0400454	24.215	0.703532	0.0825951	NA	DEG in 3' RNA-seq only
ENSDARG00000097973	342.056	1.08975	1.53147e-06	0.000225426	171.512	0.752374	9.76527e-06	0.000352728	DEG in 3' RNA-seq only
ENSDARG00000098855	217.37	1.03307	3.45681e-05	0.00285599	130.193	0.567312	0.00270611	0.0302248	DEG in 3' RNA-seq only
ENSDARG00000099313	487.914	1.07124	4.21535e-06	0.000524094	517.088	0.857963	2.51285e-16	8.37521e-14	DEG in 3' RNA-seq only
ENSDARG00000099880	103.967	1.02908	0.000563923	0.0243152	75.348	0.11895	0.630484	0.838918	DEG in 3' RNA-seq only
ENSDARG00000101125	75.3707	-1.24329	0.00121571	0.0412954	11.7001	-0.426072	0.4535	NA	DEG in 3' RNA-seq only
ENSDARG00000103743	64.0946	1.68756	1.21097e-05	0.00131421	27.3297	0.32119	0.397299	NA	DEG in 3' RNA-seq only
ENSDARG00000104566	82.8179	1.28574	0.00033076	0.016676	55.7341	0.448254	0.0829537	0.299113	DEG in 3' RNA-seq only
ENSDARG00000104716	107.321	1.62124	4.45353e-07	7.70702e-05	72.1296	0.947911	4.41426e-05	0.00124252	DEG in 3' RNA-seq only
ENSDARG00000105187	90.5582	2.19007	3.94175e-05	0.00315488	87.3392	0.887799	4.05596e-05	0.00115503	DEG in 3' RNA-seq only
ENSDARG00000110841	49.8224	1.82893	0.00104887	0.0369005	24.0037	1.86127	0.000101354	NA	DEG in 3' RNA-seq only
ENSDARG00000116052	51.3294	1.97842	8.48678e-05	0.0058431	18.9657	0.606663	0.182666	NA	DEG in 3' RNA-seq only
ENSDARG00000003970	8.70384	-1.7649	0.121583	NA	34.8087	-1.3011	0.000167246	0.00359627	DEG in Standard RNA-seq only
ENSDARG00000004618	45.0213	0.563135	0.211437	0.620882	48.5676	1.36194	4.97825e-06	0.000199945	DEG in Standard RNA-seq only
ENSDARG00000007823	325.012	0.885623	0.00150685	0.0467359	149.249	1.1664	1.06764e-07	7.75096e-06	DEG in Standard RNA-seq only
ENSDARG00000010434	250.503	0.874324	0.00160651	0.0486359	208.705	1.01623	4.62073e-08	3.82841e-06	DEG in Standard RNA-seq only
ENSDARG00000010940	15.2899	1.44388	0.0642444	NA	34.6827	1.80374	1.78574e-06	8.34008e-05	DEG in Standard RNA-seq only
ENSDARG00000011703	96.0917	-0.264847	0.390697	0.7654	35.5361	1.00021	0.00432421	0.0431685	DEG in Standard RNA-seq only
ENSDARG00000013024	0.74504	-0.416694	0.903339	NA	45.4419	1.06206	0.00211333	0.0253617	DEG in Standard RNA-seq only
ENSDARG00000016457	35.9638	1.22991	0.0158875	NA	60.1061	1.30362	6.72721e-06	0.000258936	DEG in Standard RNA-seq only
ENSDARG00000017720	2.95204	0.110724	0.951924	NA	36.0275	1.31621	8.00858e-05	0.00200078	DEG in Standard RNA-seq only
ENSDARG00000018266	127.833	-0.780262	0.0134701	0.171469	222.77	-1.1164	0.000877681	0.0132148	DEG in Standard RNA-seq only
ENSDARG00000019122	14210.2	0.887163	5.37087e-08	1.2282e-05	2506.63	1.09967	1.00669e-38	2.95263e-35	DEG in Standard RNA-seq only
ENSDARG00000019532	52.4607	-1.28237	0.00243499	0.0632689	65.1844	-1.49979	2.79016e-08	2.45016e-06	DEG in Standard RNA-seq only
ENSDARG00000024560	47.3308	0.736686	0.144089	0.536229	37.1796	1.01846	0.00220256	0.0260068	DEG in Standard RNA-seq only
ENSDARG00000024847	4.05714	-0.985393	0.511064	NA	45.6753	-1.16637	0.000656317	0.0106821	DEG in Standard RNA-seq only
ENSDARG00000032801	31.1334	0.73362	0.206636	NA	31.1018	1.03128	0.00345486	0.0366697	DEG in Standard RNA-seq only
ENSDARG00000035120	24.4925	1.78333	0.01187	NA	347.478	1.65841	2.43575e-23	1.55306e-20	DEG in Standard RNA-seq only
ENSDARG00000035602	717.99	-0.896262	3.82016e-08	9.23036e-06	499.015	-1.07125	1.94785e-15	5.71305e-13	DEG in Standard RNA-seq only
ENSDARG00000037588	104.681	-0.884943	0.00832595	0.131253	138.604	-1.13587	1.40417e-07	9.71325e-06	DEG in Standard RNA-seq only
ENSDARG00000038969	12.3354	0.943526	0.244162	NA	35.7573	1.19	0.000628646	0.0103353	DEG in Standard RNA-seq only
ENSDARG00000040528	25.7635	-2.10506	0.00402288	NA	31.155	-1.59173	2.34487e-05	0.000736349	DEG in Standard RNA-seq only
ENSDARG00000041294	40.9473	0.952917	0.0606209	NA	84.7047	1.58642	1.34479e-10	1.89628e-08	DEG in Standard RNA-seq only
ENSDARG00000042637	259.915	0.963344	1.43954e-06	0.000216879	283.411	1.0256	2.77578e-15	7.98173e-13	DEG in Standard RNA-seq only
ENSDARG00000042816	109.606	2.00299	0.0256123	0.238856	138.42	1.55925	6.09049e-05	0.00161222	DEG in Standard RNA-seq only
ENSDARG00000043093	2.74085	-0.934288	0.633181	NA	31.9235	1.35369	0.000469967	0.00832375	DEG in Standard RNA-seq only
ENSDARG00000044422	57.3035	-0.0468277	0.915517	0.978276	39.7102	1.36441	1.56538e-05	0.000527731	DEG in Standard RNA-seq only
ENSDARG00000051823	9.49799	-1.03595	0.330538	NA	32.457	-1.12867	0.00171	0.021657	DEG in Standard RNA-seq only
ENSDARG00000052558	0.94641	-3.44825	0.352598	NA	29.6955	-1.29395	0.000464695	0.00824033	DEG in Standard RNA-seq only
ENSDARG00000052942	331.672	0.727968	0.000158897	0.00950857	193.832	1.09819	2.14057e-11	3.48795e-09	DEG in Standard RNA-seq only
ENSDARG00000054753	288.226	-1.46081	0.00872906	0.13468	448.294	-1.58609	0.00163722	0.0210982	DEG in Standard RNA-seq only
ENSDARG00000055731	179.684	0.990821	0.000701828	0.0282629	69.8677	1.19238	1.25588e-06	6.13916e-05	DEG in Standard RNA-seq only
ENSDARG00000055897	16.7236	2.03899	0.0273528	NA	129.907	1.04801	3.86765e-08	3.27856e-06	DEG in Standard RNA-seq only
ENSDARG00000056248	2242.96	-1.56323	0.00236453	0.0623048	1381.22	-1.6767	0.00272897	0.03041	DEG in Standard RNA-seq only
ENSDARG00000059826	19.4119	1.56856	0.0424782	NA	62.8783	1.24011	6.24783e-05	0.00163323	DEG in Standard RNA-seq only
ENSDARG00000059923	8.34598	2.37018	0.0941555	NA	55.3143	1.34257	2.52053e-05	0.000783126	DEG in Standard RNA-seq only
ENSDARG00000068934	163.441	0.922851	0.0019724	0.0550295	61.0635	1.35654	1.73195e-06	8.1147e-05	DEG in Standard RNA-seq only
ENSDARG00000068989	66.8897	-0.706975	0.102528	0.459747	43.798	-1.08081	0.00103235	0.0149896	DEG in Standard RNA-seq only
ENSDARG00000069027	29.7228	0.913041	0.0994295	NA	43.1423	1.55788	4.33094e-06	0.000177016	DEG in Standard RNA-seq only
ENSDARG00000069505	44.5264	0.366914	0.495319	0.828458	71.8267	1.01078	5.4131e-05	0.00146194	DEG in Standard RNA-seq only
ENSDARG00000069566	0.677452	2.81466	0.478136	NA	79.255	1.51683	5.75609e-08	4.63808e-06	DEG in Standard RNA-seq only
ENSDARG00000069615	13.0817	-0.715291	0.349171	NA	43.9037	-1.03411	0.00113882	0.0161516	DEG in Standard RNA-seq only
ENSDARG00000074777	469.256	-0.520466	0.0117248	0.158256	29.3956	-1.06677	0.00412691	0.0416812	DEG in Standard RNA-seq only
ENSDARG00000074904	40.1509	1.62693	0.00125295	NA	50.2714	1.05977	0.000400017	0.00732025	DEG in Standard RNA-seq only
ENSDARG00000075527	1323.2	0.994439	2.10657e-10	8.43023e-08	431.288	1.03397	5.80749e-18	2.36575e-15	DEG in Standard RNA-seq only
ENSDARG00000076773	0	NA	NA	NA	35.836	1.99317	6.44749e-07	3.52808e-05	DEG in Standard RNA-seq only
ENSDARG00000078138	100.46	0.956768	0.00703368	0.11883	48.4749	1.07916	0.000200072	0.00416777	DEG in Standard RNA-seq only
ENSDARG00000079031	5.62104	2.32547	0.0826254	NA	58.6417	1.49569	7.39212e-07	3.91356e-05	DEG in Standard RNA-seq only
ENSDARG00000079045	5.57024	0.360674	0.778098	NA	29.2499	1.00431	0.00502033	0.0481816	DEG in Standard RNA-seq only
ENSDARG00000086248	0.169363	0.811184	0.842422	NA	46.1961	1.40022	5.45294e-06	0.00021387	DEG in Standard RNA-seq only
ENSDARG00000086481	0	NA	NA	NA	66.7301	1.01131	3.86435e-05	0.00110902	DEG in Standard RNA-seq only
ENSDARG00000086746	123.736	0.941732	0.000855757	0.0320608	74.7014	1.02613	8.12404e-06	0.000302383	DEG in Standard RNA-seq only
ENSDARG00000088484	1.6349	-1.18195	0.636529	NA	59.9234	1.08068	6.15931e-05	0.0016275	DEG in Standard RNA-seq only
ENSDARG00000090401	67.3479	1.20728	0.0122029	0.162612	29.8754	1.52955	0.000110199	0.00263203	DEG in Standard RNA-seq only
ENSDARG00000090635	1.58723	4.05627	0.186308	NA	39.4159	1.67611	2.58858e-07	1.62228e-05	DEG in Standard RNA-seq only
ENSDARG00000090866	129.575	0.955575	0.00886519	0.135441	46.8734	1.75452	1.52463e-08	1.43325e-06	DEG in Standard RNA-seq only
ENSDARG00000091209	39.0013	0.722582	0.212567	NA	50.2249	1.286	5.68887e-05	0.0015224	DEG in Standard RNA-seq only
ENSDARG00000091234	24.7859	2.56853	0.00051624	NA	35.5502	1.29802	0.000502271	0.00874798	DEG in Standard RNA-seq only
ENSDARG00000092358	17.3688	0.869403	0.229625	NA	90.1279	1.37888	7.12354e-09	7.10658e-07	DEG in Standard RNA-seq only
ENSDARG00000092606	0	NA	NA	NA	44.3545	1.18023	7.54303e-05	0.00190722	DEG in Standard RNA-seq only
ENSDARG00000093019	168.594	2.55609	0.00936474	0.138114	217.247	2.76563	0.000115812	0.00272177	DEG in Standard RNA-seq only
ENSDARG00000093347	5.7961	1.37733	0.28972	NA	33.0644	1.72259	3.47303e-05	0.00101661	DEG in Standard RNA-seq only
ENSDARG00000094154	23.909	1.36213	0.0408789	NA	30.7666	1.14108	0.0021855	0.025912	DEG in Standard RNA-seq only
ENSDARG00000094974	292.439	-0.828768	0.00034715	0.0172601	70.1978	-1.2948	5.26091e-07	2.97881e-05	DEG in Standard RNA-seq only
ENSDARG00000096563	3.74486	0.197426	0.908671	NA	215.978	1.15574	1.56696e-11	2.67203e-09	DEG in Standard RNA-seq only
ENSDARG00000097208	46.1172	0.70824	0.152623	0.548245	40.8277	1.11388	0.000506366	0.008788	DEG in Standard RNA-seq only
ENSDARG00000097241	2.5418	-1.13456	0.560476	NA	47.7511	1.46663	1.86109e-06	8.6644e-05	DEG in Standard RNA-seq only
ENSDARG00000099351	855.234	1.10962	0.0233254	0.227845	215.708	1.05527	5.15852e-09	5.32744e-07	DEG in Standard RNA-seq only
ENSDARG00000100185	0.338726	1.80793	0.653646	NA	289.208	1.03308	2.18976e-11	3.52888e-09	DEG in Standard RNA-seq only
ENSDARG00000100352	31.7698	-1.94693	0.000399634	NA	58.6149	-1.39567	6.56906e-06	0.000254183	DEG in Standard RNA-seq only
ENSDARG00000100833	5947.94	0.897272	8.3332e-16	9.70135e-13	956.128	1.11887	7.24263e-24	4.82787e-21	DEG in Standard RNA-seq only
ENSDARG00000101549	58.8531	0.691039	0.0965317	0.449522	62.8973	1.00396	6.60781e-05	0.00171208	DEG in Standard RNA-seq only
ENSDARG00000102430	31.972	-0.993801	0.0763102	NA	32.1456	-1.17648	0.000934495	0.0139414	DEG in Standard RNA-seq only
ENSDARG00000102906	191.438	0.935031	0.000215364	0.0120435	179.106	1.00186	6.95763e-10	8.43253e-08	DEG in Standard RNA-seq only
ENSDARG00000103277	40.6491	1.31398	0.00549772	NA	40.2565	1.39224	5.28493e-05	0.00143525	DEG in Standard RNA-seq only
ENSDARG00000103840	177.395	0.958184	0.000396381	0.0188717	101.341	1.1185	5.5313e-08	4.50647e-06	DEG in Standard RNA-seq only
ENSDARG00000104384	163.545	0.72459	0.00284933	0.0707141	44.0305	1.21531	4.29858e-05	0.00121462	DEG in Standard RNA-seq only
ENSDARG00000104919	10.8449	1.88146	0.0462611	NA	65.5348	3.24803	3.63622e-17	1.30062e-14	DEG in Standard RNA-seq only
ENSDARG00000109648	41.9346	1.12454	0.0200409	NA	73.9325	1.32045	3.7662e-07	2.20925e-05	DEG in Standard RNA-seq only
ENSDARG00000117317	584.24	0.870623	0.000711431	0.0284706	33.3387	1.43539	0.000674466	0.0108724	DEG in Standard RNA-seq only
ENSDARG00000117734	837.33	0.857054	0.000317037	0.0161752	98.8375	1.03545	5.94475e-05	0.00158509	DEG in Standard RNA-seq only
